# Supplementary material for: Effect of SCN1Aand SCN2A gene polymorphisms on the efficacy of valproic acid treatment in Chinese children with epilepsy
Source: PLoS One. 2024 Jun 5;19(6):e0304869. doi: 10.1371/journal.pone.0304869 (PMC11152251; doi:10.1371/journal.pone.0304869)
Supplement: S1 Dataset — (XLSX) [file pone.0304869.s001.xlsx]

## Sheet: Sheet1
VPA Response Group
VarName	Mean	SD	Median	P25	P75	Min	Max.
Age	8.23	3.02	0	0	0	3	13
Epilepsy duration	3.63	0.8	0	0	0	1.1	4.9
VPA Duration of treatment	1.44	0.28	0	0	0	1	1.9
Daily dose of VPA	21.74	4.85	0	0	0	11.7	31
VPA trough concentration	68.61	11.66	0	0	0	25.19	88.15
VPA-resistant group
VarName	Mean	SD	Median	P25	P75	Min	Max.
Age	8.33	3.24	0	0	0	4	14
Epilepsy duration	3.61	0.73	0	0	0	1.6	4.9
VPA Duration of treatment	1.44	0.28	0	0	0	1	1.9
Daily dose of VPA	18.08	9.36	0	0	0	5.7	32.9
VPA trough concentration	57.81	9.79	0	0	0	21.23	78.62
Distribution of SCN1A genotypes and alleles in the VPA-responder and VPA-resistant groups of patients receiving VPA monotherapy
genetics	single nucleotide polymorphism	Genotype/allele	patient cases	VPA response n(%)	VPA resistance n(%)
SCN1A	rs10188577 T > C
		TT	156	90 (70.3)	66 (62.9)
		CT	70	36 (28.1)	34 (32.4)
		CC	7	2 (1.6)	5 (4.8)
	phanero-	CT + CC	77	38 (29.7)	39 (37.1)
		T	382	216 (84.4)	166 (79)
		C	84	40 (15.6)	44 (21)
	rs2298771 T > C
		TT	187	109 (85.2)	78 (74.3)
		CT	42	16 (12.5)	26 (24.8)
		CC	4	3 (2.3)	1 (0.9)
	phanero-	CT + CC	46	19 (14.8)	27 (25.7)
		T	416	234 (91.4)	182 (86.7)
		C	50	22 (8.3)	28 (13.3)
	rs3812718 G > A
		GG	44	25 (19.5)	19 (18.1)
		GA	123	63 (49.2)	60 (52.8)
		AA	66	40 (31.2)	26 (28.3)
	phanero-	AA + GA	189	103 (80.5)	86 (81.9)
		G	211	113 (44.1)	98 (46.7)
		A	255	143 (55.9)	112 (54.7)
Distribution of SCN2A genotypes and alleles in the VPA-responder and VPA-resistant groups of patients receiving VPA monotherapy
genetics	single nucleotide polymorphism	Genotype/allele	patient cases	VPA response n(%)	VPA resistance n(%)
SCN1A	rs2304016 A > G
		AA	192	111 (86.7)	81 (77.1)
		AG	34	13 (10.2)	21 (20.0)
		GG	7	4 (3.1)	3 (2.9)
	phanero-	AG + GG	41	17 (13.3)	24 (22.9)
		A	418	235 (91.8)	183 (87.1)
		G	48	21 (6.2)	27 (12.9)
	rs17183814 G > A
		GG	189	110 (85.9)	79 (75.2)
		AG	35	12 (9.4)	23 (21.9)
		AA	9	6 (4.7)	3 (2.9)
	phanero-	AG+AA	44	18 (14.1)	26 (24.8)
		G	413	232 (90.6)	181 (86.2)
		A	53	24 (9.4)	29 (13.8)
